# Supplementary material for: Effects of Carfilzomib Therapy on Left Ventricular Function in Multiple Myeloma Patients
Source: Front Cardiovasc Med. 2021 Apr 21;8:645678. doi: 10.3389/fcvm.2021.645678 (PMC8096903; doi:10.3389/fcvm.2021.645678)
Supplement: Supplementary file 2 [file Data_Sheet_1.xlsx]

## Sheet: Foglio1
ID	Sesso	N_visite	inizio K	1_Visita	1_Altezza	1_Peso	1_Vita	1_BSA	1_BMI	1_classe_BMI	1_PS_clino	1_PD_clino	1_PS_Semiorto	1_PD_Semiorto	1_PS_orto	1_PD _orto	1_FC_clino	1_FC_semiorto	1_FC_orto	DM	CAD	Ictus	dislip	IR	FA	fumo	sig_die	aa_no_fumo	APR_Ipert	aa_ipert	Antipert_preARTU	BB_pre	dose_BB_pre	ablocc_pre	dose_ablocc_pre	CCB_pre	dose_CCB_pre	sartani	dose_sart_pre	ACEI_pre	dose_ACEI_pre	Alfa_Centrali_pre	dose_centrali_pre	Diur_Ansa_pre	dose_diur_ansa_pre	Tiazidici_pre	dose_tiaz_pre	MRBlocc_pre	dose_MRB_pre
ALFR090942	1	4	1	2018-03-28	155	55	83	1.5276	22.8928	1	140	81	147	70	159	92	93	99	95	0	0	0	0	0	0	0	0	0	1	18	1	0		0		lercanidipina	0.5	0		0		0		0		0		0
NEAL271064	2	2	1	2017-06-01	164	54	81	1.57905	20.0773	1	151	78	151	80	149	77	69	64	78	0	0	0	0	0	0	1	15	0	1	5	1	0		0		lercanidipina	0.5	0		0		0		0		0		0
BAPI200461	1	2	1	2017-11-29	169	86	112	1.96674	30.111	3	127	70	125	74	134	80	70	78		0	0	0	0	1	0	0	0	0	0	0	1	bisoprololo	0.25	0		0		0		0		0		furosemide	0.025	0		0
BARO130465	1	2	1	2015-09-22	178	98	113	2.1587	30.9304	3	130	85	140	95	137	88	51		63	1	0	0	0	0	0	0	0	0	1	11	1	nebivololo	1	0		0		0		0		0		0		0		0
BEAN071067	1	4	1	2018-01-31	173	72	87	1.85488	24.0569	1	117	81	115	70	126	79	80	82	73	0	0	0	0	0	0	0	0	0	1	5	1	0		0		0		0		ramipril	0.25	0		0		0		0
BEEL120450	2	2	1	2017-08-23	149	59	102	1.52946	26.5754	2	134	66	149	65	151	71	74	79	85	0	0	0	0	0	0	2	0	11	0	0	0	0		0		0		0		0		0		0		0		0
BELU210448	2	2	1	2018-04-17	158	61	87	1.61867	24.4352	1	104	69	109	71	117	74			72	0	0	0	0	0	0	1	20	0	0	0	0	0		0		0		0		0		0		0		0		0
BIVA230251	1	3	1	2016-08-11	168	76	92	1.85807	26.9274	2	116	72	135	72	112	72	65	60	65	0	0	0	0	0	0	2	0	35	1	2	0	0		0		0		0		0		0		0		0		0
BIMA080372	1	2	1	2019-05-14	184	69	85	1.90489	20.3804	1	101	64	98	67	112	68	70	75	86	0	0	0	0	0	0	0	0	0	0	0	0	0		0		0		0		0		0		0		0		0
BILU260754	1	3	1	2018-09-04	162	62	90	1.65971	23.6244	1	145	81	146	91	152	98	65	65	75	0	0	0	0	0	0	0	0	0	1	0	0	0		0		0		0		0		0		0		0		0
BRLU120848	2	2	1	2019-01-18	150	73	107	1.68246	32.4444	3	124	71	133	81	137	88	69	69	68	0	0	0	0	0	0	2	40	2	1	5	0	0		0		0		0		0		0		0		0		0
BOGI020851	1	2	1	2017-01-31	169	91	111	2.01454	31.8616	3	122	65	120	60	123	64	67	64	76	1	0	0	0	0	0	0	0	0	0	0	0	0		0		0		0		0		0		0		0		0
BOEL190739	2	2	1	2019-04-16	150	47	90	1.39532	20.8889	1	114	69	101	56	112	72	73	71	77	1	0	0	0	0	0	2			0	0	0	0		0		0		0		0		0		0		0		0
BRAD200164	1	2	1	2015-11-17	184	77	87	1.9958	22.7434	1	120	70	120	80	110	80		81		0	0	0	0	0	0	1	30	0	0	0	0	0		0		0		0		0		0		0		0		0
BREN170458	1	2	1	2016-06-03	173	96	116	2.09611	32.0759	3	130	85	124	84	132	87		92	99	0	0	0	0	0	0	0	0	0	0	0	0	0		0		0		0		0		0		0		0		0
BRGI200657	2	2	1	2019-04-10	153	73	100	1.70679	31.1846	3	128	81	107	72	128	86	74	90	105	0	0	0	1	0	0	0	0	0	1	9	0	0		0		0		0		0		0		0		0		0
CAFR200949	1	3	1	2018-04-23	168	80	102	1.89902	28.3447	2	150	93	147	89	135	90	53	55	64	0	0	0	0	0	0	2	0	5	1	4	0	0		0		0		0		0		0		0		0		0
CABE080251	2	3	1	2015-11-20	159	59	89	1.60321	23.3377	1	114	68	114	67	96	70		76		0	0	0	0	0	0	1	10	0	0	0	1	0		0		verapamil	1	0		0		0		0		0		0
CARA131051	2	2	1	2019-08-01	147	73	109	1.658	33.7822	3	117	63	100	64	109	72	72	89	75	0	0	0	0	0	0	2	8	10	1	1	1	bisoprololo	0.3	0		0		0		ramipril	0.5	0		0		0		0
CALO140359	2	2	1	22.05.2019	163	55	79	1.58437	20.7008	1	111	59	103	70	99	78	79	77	79	0	0	0	0	0	0	0			0	0	0	0		0		0		0		0		0		0		0		0
CEMA090859	2	3	1	2015-10-27	150	71	109	1.66271	31.5556	3	125	80	129	88			100	98		0	0	0	0	1	0	0	0	0	1	3	1	0		0		amlodipina	1	0		0		0		0		0		0
CEGI110347	1	2	1	2019-02-27	168	86	113	1.95829	30.4705	3	127	80	131	76	129	82	66	62	72	0	0	0	2	0	0	2	60	40	0	0	0	0		0		0		0		0		0		0		0		0
CHFE271141	1	3	1	2015-08-26	171	77	101	1.89255	26.3329	2	128	70	126	73			86	88		0	0	0	1	0	0	2	0	25	1	10	1	0		0		0		CANSESARTAN	0.5	0		0		0		IDROCLOROTIAZIDE	0.25	0
CISA170157	2	2	1	2018-10-08	155	60		1.58515	24.974	1	99	61	100	60			77	75		0	0	0	0	1	0	2			0	0	0	0		0		0		0		0		0		0		0		0
COMA030973	2	2	1	2015-02-19	150	51	93	1.44461	22.6667	1	117	83	124	84	132	90	96	101	101	0	0	0	0	0	0	0	0	0	0	0	0	0		0		0		0		0		0		0		0		0
COMA191252	2	2	1	2018-10-16	155	61	99	1.59633	25.3902	1	144	89	133	82	148	95	82	82	82	0	0	0	0	1	0	0	0	0	1	2	1	nebivololo	1	0		0		valsartan	0.125	0		0		0		0		0
CRAN100553	1	4	1	2015-03-18	165	79	95	1.86438	29.0174	2	139	83	158	88	136	90	70	70	70	0	0	0	0	0	0	2	0	0	0	0	0	0		0		0		0		0		0		0		0		0
CUDE070741	2	2	1	2019-02-21	163	76	106	1.81781	28.6048	2	136	72	75	145	96	65	146	80	56	0	0	0	0	0	0	0	0	0	1	10	1	0		0		LECARNIDIPINA	0.5	0		ENALAPRIL	1	0		0		0		0
DAGI040963	2	3	1	2017-01-24	160	55	93	1.56317	21.4844	1	109	56	107	50	104	51	104	109	109	0	1	0	0	0	0	0	0	0	0	0	1	bisoprololo	0.125	0		0		0		0		0		0		0		0
DAGI080147	1	3	1	2017-10-04	168	77	97	1.86842	27.2817	2	132	83	140	95	142	90	80	80	80	0	0	0	0	0	0	2	0	15	0	0	0	0		0		0		0		0		0		0		0		0
DAMA280746	2	2	1	2017-10-18	143	48	90	1.35992	23.473	1	165	80	165	75	165	87	65	59		0	0	0	0	0	0	0	0	0	1	0	1	nebivololo	1	0		0		0		ramipril	0.5	0		0		0		0
DECO271050	2	2	1	2016-03-14	151	76		1.71977	33.3319	3	159	77	156	80	138	72	60	59	68	0	0	0	1	0	0	0	0	0	1	11	1	nebivololo	0.5	0		0		0		ramipril	1	0		furosemide	0.025	0		0
ELMA161052	2	3	1	2018-01-23	161	73	105	1.77104	28.1625	2	110	71	111	73	123	86			77	0	0	0	1	0	0	0	0	0	1	10	1	atenololo	1	0		0		0		perindopril	0.4	0		0		0		0
FEGI090664	1	2	1	2017-10-25	176	82	98	1.98488	26.4721	2	134	69	133	74	137	83	85		66	0	0	0	0	0	0	0	0	0	0	0	0	0		0		0		0		0		0		0		0		0
FRCH050951	2	2	1	2017-07-06	155	61	99	1.59633	25.3902	2	144	75	130	69	141	82	82	80	89	0	0	0	0	0	0	0	0	0	0	0	0	0		0		0		0		0		0		0		0		0
FRGI060350	2	4	1	2015-03-24	157	97		1.96233	39.3525	3	126	80	140	87	166	95	84	92	89	0	0	0	0	0	0	2	0	0	1	10	1	0		0		0		olmesartan	0.5	0		0		0		idroclorotiazide	0.25	0
FRGA190143	1	3	1	2018-06-13	167	80	105	1.89081	28.6851	2	110	66	108	63	95	63	66	70	70	0	0	0	0	1	0	2	0		1		1	0		0		0		0		0		0		0		idroclorotiazide(+amiloride)	0.5	0
GALO181155	1	2	1	2016-07-27	164	81	104	1.87601	30.116	3	100	60	98	80	114	82		75		0	1	0	0	0	0	0	0	0	1	3	1	0		0		0		0		ramipril	0.25	0		0		0		0
GHDI200845	1	2	1	2015-03-25	177	89	100	2.06366	28.4082	2	129	73	126	81	144	100	65	71		0	0	0	0	0	0	2	0	20	0	0	0	0		0		0		0		0		0		0		0		0
GIMA291250	1	2	1	2019-05-24	165	66	92	1.72722	24.2424	1	130	80	122	70	132	79	54	52	56	0	0	0	0	0	0	2	15		1	10	1	bisoprololo	0.125	0		0		0		0		0		0		0		0
GOES060649	2	2	1	2018-07-19	154	51	90	1.47244	21.5045	1	133	78	141	80	140	79	75	78	80	0	0	0	0	1	0	0	0	0	1	11	1	nebivololo	1	0		0		0		0		0		0		0		0
GRFI030946	1	3	1	2018-10-15	167	84	104	1.93043	30.1194	3	152	80	137	92	123	93	65	87	98	0	0	0	0	0	0	2			1	12	0	0		0		0		0		0		0		0		0		0
GRFR270947	1	2	1	2018-05-09	171	84	107	1.96384	28.7268	2	147	94	150	90	127	87	90	102	101	0	0	0	0	0	0	2		37	0	0	0	0		0		0		0		0		0		0		0		0
HUGE080853	1	3	1	2016-10-12	164	90	114	1.96192	33.4622	3	126	78	140	90	129	84	65	81	74	0	0	0	0	0	0	0	0	0	1		1	0		0		0		0		fosinopril	0.5	0		0		idroclorotiazide	0.25	0
IAER070949	1	2	1	2017-11-23	159	75	109	1.77533	29.6665	2	149	73	150	66	139	77			67	0	0	0	0	0	0	2	0	0	1	23	1	0		doxazosina	0.125	0		0		0		0		0		0		0
KASK011267	1	4	1	2017-05-30	172	105	113	2.16835	35.4922	3	129	77	142	81	127	78	45	45		1	0	0	0	0	0	2	0	12	0	0	0	0		0		0		0		0		0		0		0		0
LAMA280756	1	2	1	2019-11-27	176	101	118	2.1687	32.6059	3	140	79	145	79	110	69	66	73	76	1	1	0	0	0	0	2	20	13	1	24	1	nebivololo	1	0		amlodipina	0.5	telmisartan	0.25	0		0		0		0		0
LUFI110947	2	2	1	2017-09-12	139	49	90	1.34396	25.361	2	163	77	162	71	166	82	77	56	61	0	0	0	0	0	0	0	0	0	1	10	1	0		0		0		0		FOSINOPRIL	0.5	0		0		0		0
LUMI250644	1	4	1	2018-06-07	175	71	100	1.85932	23.1837	1	117	74	114	67	106	67	67	66	73	0	0	0	0	0	0	2	0		1		0	0		0		0		0		0		0		0		0		0
MADA310752	1	2	1	2018-08-02	171	67	84	1.7839	22.913	1	124	72	119	73	136	71	67	69	101	0	0	0	1	1	0	0	0	0	0	0	0	0		0		0		0		0		0		0		0		0
MAGI120651	2	2	1	2017-08-23	157	57	83	1.56545	23.1247	1	122	55	105	53	120	60	81	84	87	0	0	0	0	0	0	0	0	0	0	0	0	0		0		0		0		0		0		0		0		0
MAMA290470	1	4	1	2015-06-25	178	80	97	1.98031	25.2493	2	115	75	116	78	125	87	78	77	97	0	0	0	0	0	0	0	0	0	0	0	0	0		0		0		0		0		0		0		0		0
MAAN141263	1	2	1	2016-08-10	178	122	129	2.36932	38.5052	3	124	80	140	92	140	100	80	86	100	0	0	0	0	0	0	2	0	16	1	2	1	0		0		amlo	1	0		0		0		0		0		0
MAMA020949	2	2	1	2018-05-03	156	70	116	1.70039	28.764	2	145	87	126	81	130	90	70	73	71	0	0	0	1	0	0	0	0	0	1	23	1	0		0		0		0		fosinopril	0.25	0		0		0		0
MAMA120146	2	2	1	2018-03-30	137	62	109	1.46979	33.0332	3	172	97	145	82	149	87	95	85	89	0	0	0	0	0	0	0	0	0	1	38	1	0		0		0		0		ramipril	0.5	0		0		Idroclorotiazide	0.5	0
MIPA171251	1	2	1	2019-05-15	169	71	95	1.81288	24.8591	1	148	87	154	90	138	91	68	78		0	0	0	0	0	0	2	20	40	0	0	0	0		0		0		0		0		0		0		0		0
MOCA080742	1	2	1	2017-11-14	161	81	107	1.85106	31.2488	3	140	72	145	71	144	73	54	61	52	1	0	0	0	0	0	2	0	10	1	15	1	0		0		0		irbestartan	0.5	0		0		0		idroclorotiazide	0.25	0
MOAN310766	2	3	1	2015-07-29	155	56	87	1.53935	23.3091	1	136	87	132	82	131	86	72	70	74	0	0	0	0	0	0	0	0	0	0	0	0	0		0		0		0		0		0		0		0		0
MOAN010742	2	2	1	2019-05-20	150	42	80	1.33019	18.6667	0	121	68	109	60			77	86		0	0	0	0	0	0	0			0	0	0	0		0		0		0		0		0		0		0		0
NARO200250	1	2	1	2019-06-07	163	62	88	1.66713	23.3355	1	112	71	126	72			60	63		0	0	0	0	0	0	2		25	1	10	1	0		0		amlodipina	0.5	olmesartan	1	0		0		0		0		0
NIMA221167	2	2	1	2017-11-07	154	46	71	1.40926	19.3962	1	97	63	99	54	96	59	71	93	93	0	0	0	0	0	0	0	0	0	0	0	0	0		0		0		0		0		0		0		0		0
PELU010152	2	2	1	2019-06-07	158	63	97	1.64101	25.2363	2	160	86	144	81	146	79	57	62	63	0	0	0	0	0	1	2	0	30	0	0	1	bisoprololo	0.25	0		0		0		0		0		0		0		0
PIMA260666	1	2	1	2015-01-22	172	70	87	1.82512	23.6614	1	118	87	116	63	123	69	80	81	85	0	0	0	0	0	0	0	0	0	0	0	0	0		0		0		0		0		0		0		0		0
POCL160747	2	3	1	2017-11-17	152	61	102	1.57387	26.4024	2	117	70	106	60	102	75		78	93	0	0	0	0	0	0	0	0	0	0	0	0	0		0		0		0		0		0		0		0		0
POPI010162	1	2	1	2017-01-26	170	76	93	1.87408	26.2976	2	165	94	176	90			84	96		0	0	0	0	0	0	0	0	0	0	0	0	0		0		0		0		0		0		0		0		0
PUAN030353	2	2	1	2019-01-17	153	70		1.67662	29.903	2	132	82					78			0	0	0	0	0	0	2	10	10	0	0	0	0		0		0		0		0		0		0		0		0
PURO200467	1	3	1	2017-01-24	176	68	88	1.83307	21.9525	1	143	82	129	85	128	88	90	80		0	0	0	0	0	0	2	0	10	0	0	1	0		0		0		0		0		0		0		0		canrenone	1
RAEL211247	1	2	1	2019-09-12	164	67	91	1.73065	24.9108	1	142	74	145	73	142	82	72	70	77	1	0	0	1	0	0	0			0	0	0	0		0		0		0		0		0		0		0		0
ROAL160855	1	2	1	2019-08-28	171	97	111	2.08769	33.1726	3	120	81	126	79	123	88	66	62	65	0	0	0	1	1	0	2	10		1	20	1	nebivololo	1	0		0		0		0		0		0		0		0
ROER120553	1	2	1	2019-06-26	176	82	102	1.98488	26.4721	2	126	78	136	76	131	89	54	63	74	1	0	0	1	0	0	2	40	7	1	30	1	0		0		barnidipina	0.5	irbesartan	1	0		0		0		Idroclorotiazide	0.25	0
ROGI200962	1	2	1	2018-10-17	167	84	102	1.93043	30.1194	3	137	92	142	93	137	102	74	76	90	0	0	0	0	0	0	2			0	0	0	0		0		0		0		0		0		0		0		0
ROEN100157	1	2	1	2019-06-04	173	81	97	1.9501	27.0641	2	135	81	143	80	121	78	50	56	55	0	0	0	0	0	0	0	0	0	0	0	0	0		0		0		0		0		0		0		0		0
ROIA130256	1	2	1	2017-05-10	169	87	108	1.97642	30.4611	3	170	93	174	97	176	93	63	76	69	0	0	0	0	0	0	1	10	0	1	21	1	atenololo	1	0		amlodipina	0.5	0		0		0		0		0		0
RUAN040577	2	2	1	2017-01-12	164	86	107	1.92438	31.975	3	111	65	119	83	115	98	72	74	100	0	0	0	0	0	0	0	0	0	0	0	0	0		0		0		0		0		0		0		0		0
SAMA080760	2	4	1	2018-03-29	152	50	93	1.44632	21.6413	0	122	74	129	75	133	76	95	99	94	0	0	0	0	0	0	0	0	0	0	0	0	0		0		0		0		0		0		0		0		0
SAMI220859	1	2	1	2018-03-08	170	85	104	1.96537	29.4118	2	131	80	116	77	140	82	74	77	76	0	0	0	0	1	0	2	0	20	1	3	1	metoprololo	0.5	0		amlodipina	0.5	irbesartan	1	0		0		0		idroclorotiazide	0.25	0
SAMA110260	1	4	1	2019-03-22	176	81	92	1.97455	26.1493	2	97	54	98	53	92	67	84	54	93	0	0	0	1	0	0	1	40	0	1	20	1	0		0		lercanidipina	1	valsartan	0.5	0		0		0		idroclorotiazide	0.25	0
SCGI1903140	2	3	1	2017-03-22	149	55	86	1.4845	24.7737	1	161	89	160	80	148	81	75		78	0	0	0	1	0	0	0	0	0	1	3	1	0		0		lercanidipina	0.5	0		enalapril	1	0		0		0		0
SELU260245	2	3	1	2017-03-16	146	56	90	1.47402	26.2713	2	132	67	137	70	139	72		69		0	0	0	1	0	0	0	0	0	1	22	1	bisoprololo	0.25	0		0		losartan	0.5	0		0		0		idroclorotiazide	0.25	0
SEGI140451	2	4	1	2015-10-20	156	65	94	1.64767	26.7094	2	138	85	143	77	132	88	67	66	77	0	0	0	1	0	0	2	0	0	1	4	1	0		0		0		0		0		0		0		amiloride/idroclorotiazide	2020-01-01	0
SPLE210452	2	2	1	2017-01-10	158	57	91	1.57268	22.8329	1	125	85	120	80	115	85	90	96	92	0	0	0	0	0	0	2	0	20	1		1	0		0		amlodipina	0.5	0		0		0		0		0		0
TRWI061255	2	2	1	2017-04-13	143	72	103	1.61566	35.2095	3	120	73	134	76			61	60		0	0	0	0	0	0	2	0	5	0	0	1	propranololo	0.16	0		0		0		0		0		0		0		0
VALA050254	2	2	1	2017-04-13	158	73	103	1.74705	29.2421	2	131	68	128	66	117	69	72	64	66	0	0	0	0	0	0	2	0	20	0	0	0	0		0		0		0		0		0		0		0		0
VAPA200247	1	2	1	2017-03-15	157	59	98	1.58857	23.9361	1	117	69	124	67	126	72		61	60	1	0	0	0	0	0	2	0	20	0	0	0	0		0		0		0		0		0		0		0		0
VEGIU220243	2	2	1	2017-06-28	140	57	115	1.44064	29.0816	2	128	72	130	62	148	81	85	88		0	0	0	0	0	0	0	0	0	1	7	1	0		0		0		0		ramipril	0.5	0		0		idroclorotiazide	0.5	0
VERO010345	2	2	1	2018-03-27	147	65	102	1.57819	30.0801	2	128	78	119	72	136	78	77	84	87	1	0	0	0	0	0	2		0	1	28	1	0		0		Amlo	1	Irbsartan	1	0		0		0		HCT	0.25	0
VERI031172	1	2	1	2017-11-21	160	83	107	1.86192	32.4219	3	136	87	137	91	135	94	90	102	100	0	0	0	0	0	0	2	0	10	0	0	0	0		0		0		0		0		0		0		0		0
VICO130252	2	2	1	2018-11-16	150	79	119	1.7399	35.1111	3	137	85	132	94	139	93		75		0	0	0	0	0	0	0	0	0	0	0	0	0				0		0		0		0		0		0		0
[truncated: 340 more columns]
